# Supplementary material for: Depression and Functioning during the COVID-19 Pandemic among Adults across Tunisia
Source: Int J Environ Res Public Health. 2024 Oct 16;21(10):1363. doi: 10.3390/ijerph21101363 (PMC11506968; doi:10.3390/ijerph21101363)
Supplement: Supplementary file 1 [file ijerph-21-01363-s001.zip]

Archive with 1 entries (1 files):
- ijerph-3209115-supplementary.pdf
